# Supplementary material for: DNA Replication Determines Timing of Mitosis by Restricting CDK1 and PLK1 Activation
Source: Mol Cell. 2018 Jul 5;71(1):117–128.e3. doi: 10.1016/j.molcel.2018.05.026 (PMC6039720; doi:10.1016/j.molcel.2018.05.026)
Supplement: Data S1. ImageJ Macro Used for Measurement of CDK Activity Reporter, Related to STAR Methods [file mmc3.zip]

Archive with 3 entries (2 files):
- Data file 1_ImageJ_Macro_related_to_STAR_Methods_live-cell_microscopy.txt
- __MACOSX/
- __MACOSX/._Data file 1_ImageJ_Macro_related_to_STAR_Methods_live-cell_microscopy.txt
