# Supplementary material for: DNA Replication Determines Timing of Mitosis by Restricting CDK1 and PLK1 Activation
Source: Mol Cell. 2018 Jul 5;71(1):117–128.e3. doi: 10.1016/j.molcel.2018.05.026 (PMC6039720; doi:10.1016/j.molcel.2018.05.026)
Supplement: Data S1. ImageJ Macro Used for Measurement of CDK Activity Reporter, Related to STAR Methods [file mmc3.zip › Data file 1_ImageJ_Macro_related_to_STAR_Methods_live-cell_microscopy.txt]

////// Step1: Create a list of nuclear ROIs for all timepoints using wand/freehand tool selection and store at roiManager
////// Step2: Change code below to fit the number of frames/timepoints of ROIs (="n"): go to "newArray(i,i+100)Ó and change 100 to "n"                                                                                                
////// Step3: Adjust all source/destination folders and files"  ////between////
////// Step4: Choose measurements in ImageJ (Analyze>Set measurement) 
////// Step5: Run script! 
////// Step6: Analyze output sheets
////// Step7: For CDK2 probe measurement calculate ratio between nuclear median values and cytoplasmic median value (e.g = median value of cell @row "n+2" / median value of cell @row "2")

////////////////////////////////////////////////////////////////////////////////////////////////////////////////////////////////////////source///////////////////
open("/Users/B01_s1_w1_YFP.tif");
///////////////////////////////////////////////////////////////////////////////////////////////////////////////////////////////////////////////////////////
name=getTitle; 

counts=roiManager("count");
for(i=0; i<counts; i++) {
    roiManager("Select", i);
    run("Add to Manager");
    run("Enlarge...", "enlarge=5");                      
    roiManager("Update");
    roiManager("Select", newArray(i,i+100));    ////CHANGE "n" HERE////
    roiManager("XOR"); 
    roiManager("Update");
}
array1 = newArray("0");; 
for (i=1;i<roiManager("count");i++){ 
Ê Ê Ê Ê array1 = Array.concat(array1,i); 
} 
roiManager("select", array1); 
roiManager("Measure");

//////////////////////////////////////////////////////////////////////////////////////////////////////////////////////////////////////destination/////////////////////
roiManager("Save", "/Users/"+name+"_Cyto_Nuc_ROI.zip");
saveAs("Results", "/Users/"+name+"_Cyto_Nuc_Results.xls");
///////////////////////////////////////////////////////////////////////////////////////////////////////////////////////////////////////////////////////////
close();
run("Clear Results");                                                                                                                                              

////////////////////////////////////////////////////////////////////////////////////////////////////////////////////////////////////////source///////////////////
open("/Users/B01_s1_w2_RFP.tif");
///////////////////////////////////////////////////////////////////////////////////////////////////////////////////////////////////////////////////////////
name2=getTitle; 
array1 = newArray("0");; 
for (i=1;i<roiManager("count");i++){ 
Ê Ê Ê Ê array1 = Array.concat(array1,i); 
} 
roiManager("select", array1); 
roiManager("Measure");
////////////////////////////////////////////////////////////////////////////////////////////////////////////////////////////////////////destination///////////////////
saveAs("Results", "/Users/"+name2+"_Cyto_Nuc_Results.xls");
///////////////////////////////////////////////////////////////////////////////////////////////////////////////////////////////////////////////////////////
run("Clear Results");       
close();
roiManager("Reset");
